# Supplementary material for: Taxonomy of the genus Metolinus Cameron (Coleoptera, Staphylinidae, Staphylininae, Xantholinini) from China with description of three new species
Source: Zookeys. 2011 Jun 24;(112):53–87. doi: 10.3897/zookeys.112.1138 (PMC3187645; doi:10.3897/zookeys.112.1138)
Supplement: XML Treatment for Metolinus [file zookeys.112.1138-treatment1.xml]

<!DOCTYPE tp:taxon-treatment
  PUBLIC "-//TaxonX//DTD Taxonomic Treatment Publishing DTD v0 20100105//EN" "tax-treatment-NSO.dtd">
<tp:taxon-treatment xmlns:tp="http://www.plazi.org/taxpub"><tp:treatment-meta><mixed-citation publication-type="journal"><person-group><name><surname>Zhou</surname><given-names>Yu-Lingzi</given-names></name><name><surname>Zhou</surname><given-names>Hong-Zhang</given-names></name></person-group><article-title>Taxonomy of the genus <italic>Metolinus</italic> Cameron (Coleoptera, Staphylinidae, Staphylininae, Xantholinini) from China with description of three new species</article-title><source>Zookeys</source><day>24</day><month>6</month><year>2011</year><volume>2011</volume><issue>112</issue><fpage>53</fpage><lpage>87</lpage><pub-id pub-id-type="doi">10.3897/zookeys.112.1138</pub-id></mixed-citation></tp:treatment-meta><tp:nomenclature><label>Genus</label><tp:taxon-name>
                        <tp:taxon-name-part taxon-name-part-type="genus">Metolinus</tp:taxon-name-part>
                        <object-id xmlns:xlink="http://www.w3.org/1999/xlink" xlink:type="simple">http://species-id.net/wiki/Metolinus</object-id>
                    </tp:taxon-name><tp:taxon-authority>Cameron, 1920</tp:taxon-authority><tp:nomenclature-citation-list><tp:nomenclature-citation><tp:taxon-name>Metolinus</tp:taxon-name><comment><xref ref-type="bibr" rid="B21">Cameron 1920</xref>: 147; <xref ref-type="bibr" rid="B22">Cameron 1932</xref>: 4 (characters; key to species of British India); <xref ref-type="bibr" rid="B35">Scheerpeltz 1933</xref>: 1298 (world catalog supplement); <xref ref-type="bibr" rid="B38">Shibata 1983</xref>: 68 (checklist of species of Japan); <xref ref-type="bibr" rid="B30">Herman 2001</xref>: 3703 (world catalog); <xref ref-type="bibr" rid="B7">Bordoni 2002</xref>: 337 (revision of oriental region; characters; key to species); <xref ref-type="bibr" rid="B40">Smetana 2004</xref>: 691 (Palearctic catalog); <xref ref-type="bibr" rid="B13">Bordoni 2005b</xref>: 539 (revision of Australia; characters; key to species); <xref ref-type="bibr" rid="B15">Bordoni 2007</xref>: 71 (catalog).</comment></tp:nomenclature-citation></tp:nomenclature-citation-list></tp:nomenclature><tp:treatment-sec sec-type="Type species"><title>Type species.</title><p><italic><tp:taxon-name>Metoponcus leucocnemis</tp:taxon-name></italic> Kraatz, fixed by subsequent designation by <xref ref-type="bibr" rid="B5">Blackwelder 1952</xref>: 241.
                    </p></tp:treatment-sec><tp:treatment-sec sec-type="Diagnosis"><title>TDiagnosiss.</title><p>The genus <italic><tp:taxon-name>Metolinus</tp:taxon-name></italic> Cameron can be distinguished from all other genus level taxa within the tribe <tp:taxon-name>Xantholinini</tp:taxon-name> by the following characters: a) body nearly compressed, small to medium sized (3–8 mm), rarely larger (8–10 mm); b) head subquadrate or subrectangular (<xref ref-type="fig" rid="F2">Fig. 2</xref>), often with microsculpture of microstriae (rarely of polygonal reticulum) and sparse medium punctures; c) frontal furrow often short or not obvious, ocular grooves distinct; d) penultimate segment of maxillary palpi and labial palpi distinctly longest, ultimate one slender and subaciculate (<xref ref-type="fig" rid="F3">Fig. 3</xref>); e) pronotum with admedian and lateral row of punctures (<xref ref-type="fig" rid="F4">Fig. 4</xref>); f) antesternal plate integrated (<xref ref-type="fig" rid="F5">Fig. 5</xref>); g) superior line of hypomeron bending towards the prosternum before anterior angle of pronotum, but not joining with inferior line; h) tibiae with apical ctenidium, only protibiae with 2–3 rows of subapical ctenidia; i) aedeagus subelliptical, or lenticular, with symmetrical and thin parameres (<xref ref-type="fig" rid="F9">Fig. 9</xref>); j) female genital segment with large sternite, devoid of supplementary sclerites (<xref ref-type="fig" rid="F10">Fig. 10H</xref>).
                    </p></tp:treatment-sec><tp:treatment-sec sec-type="Key to species of the genus Metolinus Cameron from China"><title>Key to species of the genus <italic><tp:taxon-name>Metolinus</tp:taxon-name></italic> Cameron from China (cf. <xref ref-type="bibr" rid="B7">Bordoni 2002</xref>).</title><table-wrap content-type="key" position="anchor" orientation="portrait"><table><tbody><tr><td rowspan="1" colspan="1">1</td><td rowspan="1" colspan="1">Elytra bicolorous, anterior 1/3 ochre, posterior 2/3 dark brown</td><td rowspan="1" colspan="1"><italic><tp:taxon-name>Metolinus shanicus</tp:taxon-name></italic> Bordoni
                                    </td></tr><tr><td rowspan="1" colspan="1">–</td><td rowspan="1" colspan="1">Elytra entirely dark brown, posterior margin sometimes narrowly yellowish</td><td rowspan="1" colspan="1">2</td></tr><tr><td rowspan="1" colspan="1">2</td><td rowspan="1" colspan="1">Dorsal integument with microsculpture of polygonal reticulum</td><td rowspan="1" colspan="1">3</td></tr><tr><td rowspan="1" colspan="1">–</td><td rowspan="1" colspan="1">Dorsal integument with distinct transverse microstriae</td><td rowspan="1" colspan="1">4</td></tr><tr><td rowspan="1" colspan="1">3</td><td rowspan="1" colspan="1">Lateral punctural row of pronotum with 3 punctures</td><td rowspan="1" colspan="1"><italic><tp:taxon-name>Metolinus hayashii</tp:taxon-name></italic> Bordoni
                                    </td></tr><tr><td rowspan="1" colspan="1">–</td><td rowspan="1" colspan="1">Lateral punctural row of pronotum with 6–8 punctures</td><td rowspan="1" colspan="1"><italic><tp:taxon-name>Metolinus xizangensis</tp:taxon-name></italic> sp. n.
                                    </td></tr><tr><td rowspan="1" colspan="1">4</td><td rowspan="1" colspan="1">Distance between punctures on dorsal surface of head ca. 5–6 puncture diameters</td><td rowspan="1" colspan="1"><italic><tp:taxon-name>Metolinus binarius</tp:taxon-name></italic> sp. n.
                                    </td></tr><tr><td rowspan="1" colspan="1">–</td><td rowspan="1" colspan="1">Distance between punctures on dorsal surface of head ca. 2–3 puncture diameters</td><td rowspan="1" colspan="1">5</td></tr><tr><td rowspan="1" colspan="1">5</td><td rowspan="1" colspan="1">Body rather small, shorter than 4.5 mm</td><td rowspan="1" colspan="1"><italic><tp:taxon-name>Metolinus planulatus</tp:taxon-name></italic> (Sharp, 1889)
                                    </td></tr><tr><td rowspan="1" colspan="1">–</td><td rowspan="1" colspan="1">Body medium sized, longer than 5 mm</td><td rowspan="1" colspan="1">6</td></tr><tr><td rowspan="1" colspan="1">6</td><td rowspan="1" colspan="1">Pronotum as long as head, abdominal terga III-VI entirely black</td><td rowspan="1" colspan="1"><italic><tp:taxon-name>Metolinus gardneri</tp:taxon-name></italic> (Cameron, 1945)
                                    </td></tr><tr><td rowspan="1" colspan="1">–</td><td rowspan="1" colspan="1">Pronotum longer than head, posterior margins of all abdominal terga broadly reddish</td><td rowspan="1" colspan="1">7</td></tr><tr><td rowspan="1" colspan="1">7</td><td rowspan="1" colspan="1">Sides of pronotum almost straight, slightly narrowed towards base</td><td rowspan="1" colspan="1"><italic><tp:taxon-name>Metolinus yunnanus</tp:taxon-name></italic> Bordoni, 2002
                                    </td></tr><tr><td rowspan="1" colspan="1">–</td><td rowspan="1" colspan="1">Sides of pronotum shallowly concave, at posterior angles about as wide as at anterior angles</td><td rowspan="1" colspan="1"><italic><tp:taxon-name>Metolinus emarginatus</tp:taxon-name></italic> sp. n.
                                    </td></tr></tbody></table></table-wrap></tp:treatment-sec><tp:treatment-sec><!--Section generated to contain objects referenced in tp:taxon-treatment.--><fig id="F2" position="float" orientation="portrait"><label>Figure 2.</label><caption><p>Chaetotaxy of head and measuring scheme of head (<italic><tp:taxon-name>Metolinus emarginatus</tp:taxon-name></italic> sp. n.) in dorsal view.</p></caption><graphic xmlns:xlink="http://www.w3.org/1999/xlink" xlink:href="ZooKeys-112-053-g002.jpg" position="float" orientation="portrait" xlink:type="simple"/></fig><fig id="F3" position="float" orientation="portrait"><label>Figure 3.</label><caption><p>Characteristic punctures and measuring scheme of head (<italic><tp:taxon-name>Metolinus xizangensis</tp:taxon-name></italic> sp. n.) in ventral view.</p></caption><graphic xmlns:xlink="http://www.w3.org/1999/xlink" xlink:href="ZooKeys-112-053-g003.jpg" position="float" orientation="portrait" xlink:type="simple"/></fig><fig id="F4" position="float" orientation="portrait"><label>Figure 4.</label><caption><p>Puncture pattern and measuring scheme of pronotum (<italic><tp:taxon-name>Metolinus emarginatus</tp:taxon-name></italic> sp. n.) in dorsal view.</p></caption><graphic xmlns:xlink="http://www.w3.org/1999/xlink" xlink:href="ZooKeys-112-053-g004.jpg" position="float" orientation="portrait" xlink:type="simple"/></fig><fig id="F5" position="float" orientation="portrait"><label>Figure 5.</label><caption><p>Schematic ventral view of prosternum (<italic><tp:taxon-name>Metolinus xizangensis</tp:taxon-name></italic>sp. n.).</p></caption><graphic xmlns:xlink="http://www.w3.org/1999/xlink" xlink:href="ZooKeys-112-053-g005.jpg" position="float" orientation="portrait" xlink:type="simple"/></fig><fig id="F9" position="float" orientation="portrait"><label>Figure 9.</label><caption><p>Measuring scheme of aedeagus (<italic><tp:taxon-name>Metolinus binarius</tp:taxon-name></italic>sp. n.) in dorsal view.</p></caption><graphic xmlns:xlink="http://www.w3.org/1999/xlink" xlink:href="ZooKeys-112-053-g009.jpg" position="float" orientation="portrait" xlink:type="simple"/></fig><fig id="F10" position="float" orientation="portrait"><label>Figure 10.</label><caption><p><italic><tp:taxon-name>Metolinus xizangensis</tp:taxon-name></italic> sp. n. <bold>A</bold> male tergite VIII <bold>B</bold> male sternite VIII <bold>C</bold> tergite of male genital segment <bold>D</bold> sternite of male genital segment <bold>E</bold> aedeagus, dorsal view <bold>F</bold> aedeagus, lateral view <bold>G</bold> aedeagus, ventral view <bold>H</bold> female genital segment, ventral view. Scale bars 0.15 mm.</p></caption><graphic xmlns:xlink="http://www.w3.org/1999/xlink" xlink:href="ZooKeys-112-053-g010.jpg" position="float" orientation="portrait" xlink:type="simple"/></fig></tp:treatment-sec><ref-list><ref id="B21"><mixed-citation xmlns:xlink="http://www.w3.org/1999/xlink" xlink:type="simple"><person-group><name name-style="western"><surname>Cameron</surname><given-names>M</given-names></name></person-group> (<year>1920</year>)<article-title> New species of Staphylinidae from India (1).</article-title><source>The entomologist’s Monthly Magazine, London</source><volume>56</volume>:<fpage>141</fpage>-<lpage>148</lpage>.</mixed-citation></ref><ref id="B22"><mixed-citation xmlns:xlink="http://www.w3.org/1999/xlink" xlink:type="simple"><person-group><name name-style="western"><surname>Cameron</surname><given-names>M</given-names></name></person-group> (<year>1932</year>)<source> The Fauna of British India including Ceylon and Burma. Coleoptera. Staphylinidae</source>. Vol. <volume>III</volume>. <publisher-name>Taylor &amp; Francis</publisher-name>, xiv + <lpage>443</lpage> pp.</mixed-citation></ref><ref id="B35"><mixed-citation xmlns:xlink="http://www.w3.org/1999/xlink" xlink:type="simple"><person-group><name name-style="western"><surname>Scheerpeltz</surname><given-names>O</given-names></name></person-group> (<year>1933</year>)<article-title> Staphylinidae VII</article-title>. In: <person-group><name name-style="western"><surname>Schenkling</surname><given-names>S</given-names></name></person-group> (<role>Ed</role>) <source>Coleopterorum Catalogus</source>. <publisher-name>Junk</publisher-name>, <publisher-loc>Berlin</publisher-loc>, <fpage>1501</fpage>–<lpage>1881</lpage>.</mixed-citation></ref><ref id="B38"><mixed-citation xmlns:xlink="http://www.w3.org/1999/xlink" xlink:type="simple"><person-group><name name-style="western"><surname>Shibata</surname><given-names>Y</given-names></name></person-group> (<year>1983</year>)<article-title> Provisional checklist of the family Staphylinidae of Japan. III.</article-title><source>Annual Bulletin of Nichidai Sanko</source><volume>21</volume>:<fpage>67</fpage>-<lpage>140</lpage>.</mixed-citation></ref><ref id="B30"><mixed-citation xmlns:xlink="http://www.w3.org/1999/xlink" xlink:type="simple"><person-group><name name-style="western"><surname>Herman</surname><given-names>LH</given-names></name></person-group> (<year>2001</year>)<article-title> Catalog of the Staphylinidae (Insecta: Coleoptera). 1758 to the end of the second millennium. VI. Staphylinine group (part 3) Staphylininae: Staphylinini (Quediina, Staphylinina, Tanygnathinina, Xanthopygina), Xantholinini. Staphylinidae incertae sedis. Fossils, Protactinae</article-title>. <source>Bulletin of the American Museum of Natural History</source><volume>265</volume>: i–v, <fpage>3021</fpage>–<lpage>3839</lpage>.</mixed-citation></ref><ref id="B7"><mixed-citation xmlns:xlink="http://www.w3.org/1999/xlink" xlink:type="simple"><person-group><name name-style="western"><surname>Bordoni</surname><given-names>A</given-names></name></person-group> (<year>2002</year>)<article-title> Xantholinini of the Oriental Region (Coleoptera: Staphylinidae). Classification, phylogeny and taxonomic revision.</article-title><source>Museo Regionale di Scienze Naturali Monografie (Turin)</source><volume>33</volume>:<fpage>1</fpage>-<lpage>998</lpage>.</mixed-citation></ref><ref id="B40"><mixed-citation xmlns:xlink="http://www.w3.org/1999/xlink" xlink:type="simple"><person-group><name name-style="western"><surname>Smetana</surname><given-names>A</given-names></name></person-group> (<year>2004</year>)<article-title> Staphylinidae, tribe Xantholinini</article-title>. In: <person-group><name name-style="western"><surname>Löbl</surname><given-names>I</given-names></name><name name-style="western"><surname>Smetana</surname><given-names>A</given-names></name></person-group> (<role>Eds</role>) <source>Catalogue of Palaearctic Coleoptera</source>. <fpage>687</fpage>–<lpage>698</lpage>.</mixed-citation></ref><ref id="B13"><mixed-citation xmlns:xlink="http://www.w3.org/1999/xlink" xlink:type="simple"><person-group><name name-style="western"><surname>Bordoni</surname><given-names>A</given-names></name></person-group> (<year>2005b</year>)<article-title> Revision of the Xantholinini of Australia (Coleoptera: Staphylinidae): 152nd contribution to the knowledge of the Staphylinidae.</article-title><source>Museo Regionale di Scienze Naturali Monografie</source><volume>42</volume>:<fpage>435</fpage>-<lpage>613</lpage>.</mixed-citation></ref><ref id="B15"><mixed-citation xmlns:xlink="http://www.w3.org/1999/xlink" xlink:type="simple"><person-group><name name-style="western"><surname>Bordoni</surname><given-names>A</given-names></name></person-group> (<year>2007</year>)<article-title> Xantholinini (Coleoptera staphylinidae). Supplement to the catalogue Palaearctic coleoptera, volume 2.</article-title><source>Bollettino della Societa Entomologica Italiana</source><volume>139</volume>:<fpage>67</fpage>-<lpage>78</lpage>.</mixed-citation></ref><ref id="B5"><mixed-citation xmlns:xlink="http://www.w3.org/1999/xlink" xlink:type="simple"><person-group><name name-style="western"><surname>Blackwelder</surname><given-names>RE</given-names></name></person-group> (<year>1952</year>)<article-title> The generic names of the beetle family Staphylinidae, with an essay on genotypy</article-title>. <source>United States National Museum Bulletin</source>: i–iv, <fpage>1</fpage>–<lpage>483</lpage>.</mixed-citation></ref></ref-list></tp:taxon-treatment>
