# Supplementary material for: Taxonomy of the genus Metolinus Cameron (Coleoptera, Staphylinidae, Staphylininae, Xantholinini) from China with description of three new species
Source: Zookeys. 2011 Jun 24;(112):53–87. doi: 10.3897/zookeys.112.1138 (PMC3187645; doi:10.3897/zookeys.112.1138)
Supplement: XML Treatment for Metolinus planulatus [file zookeys.112.1138-treatment8.xml]

<!DOCTYPE tp:taxon-treatment
  PUBLIC "-//TaxonX//DTD Taxonomic Treatment Publishing DTD v0 20100105//EN" "tax-treatment-NSO.dtd">
<tp:taxon-treatment xmlns:tp="http://www.plazi.org/taxpub"><tp:treatment-meta><mixed-citation publication-type="journal"><person-group><name><surname>Zhou</surname><given-names>Yu-Lingzi</given-names></name><name><surname>Zhou</surname><given-names>Hong-Zhang</given-names></name></person-group><article-title>Taxonomy of the genus <italic>Metolinus</italic> Cameron (Coleoptera, Staphylinidae, Staphylininae, Xantholinini) from China with description of three new species</article-title><source>Zookeys</source><day>24</day><month>6</month><year>2011</year><volume>2011</volume><issue>112</issue><fpage>53</fpage><lpage>87</lpage><pub-id pub-id-type="doi">10.3897/zookeys.112.1138</pub-id></mixed-citation></tp:treatment-meta><tp:nomenclature><label>7.</label><tp:taxon-name>
                        <tp:taxon-name-part taxon-name-part-type="genus">Metolinus</tp:taxon-name-part>
                        <tp:taxon-name-part taxon-name-part-type="species">planulatus</tp:taxon-name-part>
                        <object-id xmlns:xlink="http://www.w3.org/1999/xlink" xlink:type="simple">http://species-id.net/wiki/Metolinus_planulatus</object-id>
                    </tp:taxon-name><tp:taxon-authority>(Sharp, 1889)</tp:taxon-authority><tp:nomenclature-citation-list><tp:nomenclature-citation><tp:taxon-name/><comment><xref ref-type="bibr" rid="B37">Sharp 1889</xref>: 252 (<italic><tp:taxon-name>Leptacinus</tp:taxon-name></italic>; Type locality: Hitoyoshi; Kuma Kuni); <xref ref-type="bibr" rid="B4">Bernhauer and Schubert 1914</xref>: 294 (<italic><tp:taxon-name>Leptacinus</tp:taxon-name></italic>; catalog); <xref ref-type="bibr" rid="B38">Shibata 1983</xref>: 73 (<italic><tp:taxon-name>Leptacinus</tp:taxon-name></italic>; check list of the family <tp:taxon-name>Staphylinidae</tp:taxon-name> of Japan. III); <xref ref-type="bibr" rid="B30">Herman 2001</xref>: 3681 (<italic><tp:taxon-name>Leptacinus</tp:taxon-name></italic>; Japan); <xref ref-type="bibr" rid="B7">Bordoni 2002</xref>: 426 (<italic><tp:taxon-name>Metolinus</tp:taxon-name></italic>; characters; China, Fujian, Shaowu, Tachuland; 24.IV.1942); <xref ref-type="bibr" rid="B40">Smetana 2004</xref>: 691 (catalog; Fujian, Sichuan, Japan); <xref ref-type="bibr" rid="B15">Bordoni 2007</xref>: 71 (<italic><tp:taxon-name>Metolinus</tp:taxon-name></italic>; catalog).</comment></tp:nomenclature-citation></tp:nomenclature-citation-list></tp:nomenclature><tp:treatment-sec sec-type="Material examined"><title>Material examined.</title><p>None.</p></tp:treatment-sec><tp:treatment-sec sec-type="Distribution"><title>Distribution.</title><p>China (Fujian); Japan.</p></tp:treatment-sec><ref-list><ref id="B37"><mixed-citation xmlns:xlink="http://www.w3.org/1999/xlink" xlink:type="simple"><person-group><name name-style="western"><surname>Sharp</surname><given-names>DS</given-names></name></person-group> (<year>1889</year>)<article-title> The Staphylinidae of Japan.</article-title><source>The Annals and Magazine of Natural History</source><volume>6</volume>:<fpage>249</fpage>-<lpage>267</lpage>.</mixed-citation></ref><ref id="B4"><mixed-citation xmlns:xlink="http://www.w3.org/1999/xlink" xlink:type="simple"><person-group><name name-style="western"><surname>Bernhauer</surname><given-names>M</given-names></name><name name-style="western"><surname>Schubert</surname><given-names>K</given-names></name></person-group> (<year>1914</year>)<article-title> Staphylinidae IV</article-title>. In: <person-group><name name-style="western"><surname>Schenkling</surname><given-names>S</given-names></name></person-group> (<role>Ed</role>) <source>Coleopterorum Catalogus</source>. <publisher-name>Junk</publisher-name>, <publisher-loc>Berlin</publisher-loc>, <fpage>289</fpage>–<lpage>408</lpage>.</mixed-citation></ref><ref id="B38"><mixed-citation xmlns:xlink="http://www.w3.org/1999/xlink" xlink:type="simple"><person-group><name name-style="western"><surname>Shibata</surname><given-names>Y</given-names></name></person-group> (<year>1983</year>)<article-title> Provisional checklist of the family Staphylinidae of Japan. III.</article-title><source>Annual Bulletin of Nichidai Sanko</source><volume>21</volume>:<fpage>67</fpage>-<lpage>140</lpage>.</mixed-citation></ref><ref id="B30"><mixed-citation xmlns:xlink="http://www.w3.org/1999/xlink" xlink:type="simple"><person-group><name name-style="western"><surname>Herman</surname><given-names>LH</given-names></name></person-group> (<year>2001</year>)<article-title> Catalog of the Staphylinidae (Insecta: Coleoptera). 1758 to the end of the second millennium. VI. Staphylinine group (part 3) Staphylininae: Staphylinini (Quediina, Staphylinina, Tanygnathinina, Xanthopygina), Xantholinini. Staphylinidae incertae sedis. Fossils, Protactinae</article-title>. <source>Bulletin of the American Museum of Natural History</source><volume>265</volume>: i–v, <fpage>3021</fpage>–<lpage>3839</lpage>.</mixed-citation></ref><ref id="B7"><mixed-citation xmlns:xlink="http://www.w3.org/1999/xlink" xlink:type="simple"><person-group><name name-style="western"><surname>Bordoni</surname><given-names>A</given-names></name></person-group> (<year>2002</year>)<article-title> Xantholinini of the Oriental Region (Coleoptera: Staphylinidae). Classification, phylogeny and taxonomic revision.</article-title><source>Museo Regionale di Scienze Naturali Monografie (Turin)</source><volume>33</volume>:<fpage>1</fpage>-<lpage>998</lpage>.</mixed-citation></ref><ref id="B40"><mixed-citation xmlns:xlink="http://www.w3.org/1999/xlink" xlink:type="simple"><person-group><name name-style="western"><surname>Smetana</surname><given-names>A</given-names></name></person-group> (<year>2004</year>)<article-title> Staphylinidae, tribe Xantholinini</article-title>. In: <person-group><name name-style="western"><surname>Löbl</surname><given-names>I</given-names></name><name name-style="western"><surname>Smetana</surname><given-names>A</given-names></name></person-group> (<role>Eds</role>) <source>Catalogue of Palaearctic Coleoptera</source>. <fpage>687</fpage>–<lpage>698</lpage>.</mixed-citation></ref><ref id="B15"><mixed-citation xmlns:xlink="http://www.w3.org/1999/xlink" xlink:type="simple"><person-group><name name-style="western"><surname>Bordoni</surname><given-names>A</given-names></name></person-group> (<year>2007</year>)<article-title> Xantholinini (Coleoptera staphylinidae). Supplement to the catalogue Palaearctic coleoptera, volume 2.</article-title><source>Bollettino della Societa Entomologica Italiana</source><volume>139</volume>:<fpage>67</fpage>-<lpage>78</lpage>.</mixed-citation></ref></ref-list></tp:taxon-treatment>
