# Supplementary material for: Taxonomy of the genus Metolinus Cameron (Coleoptera, Staphylinidae, Staphylininae, Xantholinini) from China with description of three new species
Source: Zookeys. 2011 Jun 24;(112):53–87. doi: 10.3897/zookeys.112.1138 (PMC3187645; doi:10.3897/zookeys.112.1138)
Supplement: XML Treatment for Metolinus yunnanus [file zookeys.112.1138-treatment9.xml]

<!DOCTYPE tp:taxon-treatment
  PUBLIC "-//TaxonX//DTD Taxonomic Treatment Publishing DTD v0 20100105//EN" "tax-treatment-NSO.dtd">
<tp:taxon-treatment xmlns:tp="http://www.plazi.org/taxpub"><tp:treatment-meta><mixed-citation publication-type="journal"><person-group><name><surname>Zhou</surname><given-names>Yu-Lingzi</given-names></name><name><surname>Zhou</surname><given-names>Hong-Zhang</given-names></name></person-group><article-title>Taxonomy of the genus <italic>Metolinus</italic> Cameron (Coleoptera, Staphylinidae, Staphylininae, Xantholinini) from China with description of three new species</article-title><source>Zookeys</source><day>24</day><month>6</month><year>2011</year><volume>2011</volume><issue>112</issue><fpage>53</fpage><lpage>87</lpage><pub-id pub-id-type="doi">10.3897/zookeys.112.1138</pub-id></mixed-citation></tp:treatment-meta><tp:nomenclature><label>8.</label><tp:taxon-name>
                        <tp:taxon-name-part taxon-name-part-type="genus">Metolinus</tp:taxon-name-part>
                        <tp:taxon-name-part taxon-name-part-type="species">yunnanus</tp:taxon-name-part>
                        <object-id xmlns:xlink="http://www.w3.org/1999/xlink" xlink:type="simple">http://species-id.net/wiki/Metolinus_yunnanus</object-id>
                    </tp:taxon-name><tp:taxon-authority>Bordoni, 2002</tp:taxon-authority><tp:nomenclature-citation-list><tp:nomenclature-citation><tp:taxon-name/><comment><xref ref-type="bibr" rid="B7">Bordoni 2002</xref>: 405 (Type locality: S-China, Yunnan, Heishui, 35 km N Lijiang; <named-content xmlns:xlink="http://www.w3.org/1999/xlink" content-type="dwc:verbatimCoordinates" xlink:type="simple">27 13N, 100 19E</named-content>; 1–19.VII.1992); <xref ref-type="bibr" rid="B15">Bordoni 2007</xref>: 71 (<italic><tp:taxon-name>Metolinus</tp:taxon-name></italic>; catalog)</comment></tp:nomenclature-citation></tp:nomenclature-citation-list></tp:nomenclature><tp:treatment-sec sec-type="Material examined"><title>Material examined.</title><p>None.</p></tp:treatment-sec><tp:treatment-sec sec-type="Distribution"><title>Distribution.</title><p>China (Yunnan).</p><fig id="F20" position="float" orientation="portrait"><label>Figure 15.</label><caption><p>Geographical distribution of species of the genus <italic><tp:taxon-name>Metolinus</tp:taxon-name></italic> Cameron in China. XXX M. gardneri (Cameron, 1945); XXX M. planulatus (Sharp, 1889); XXX M. binarus sp. n.; XXX M. emarginatus sp. n.; XXX M. hayashii Bordoni, 2002; XXX M. shanicus Bordoni, 2002; XXX M. xizangensis sp. n.; XXX M. yunnanus Bordoni, 2002.</p></caption><graphic xmlns:xlink="http://www.w3.org/1999/xlink" xlink:href="ZooKeys-112-053-g020.jpg" position="float" orientation="portrait" xlink:type="simple"/></fig></tp:treatment-sec><ref-list><ref id="B7"><mixed-citation xmlns:xlink="http://www.w3.org/1999/xlink" xlink:type="simple"><person-group><name name-style="western"><surname>Bordoni</surname><given-names>A</given-names></name></person-group> (<year>2002</year>)<article-title> Xantholinini of the Oriental Region (Coleoptera: Staphylinidae). Classification, phylogeny and taxonomic revision.</article-title><source>Museo Regionale di Scienze Naturali Monografie (Turin)</source><volume>33</volume>:<fpage>1</fpage>-<lpage>998</lpage>.</mixed-citation></ref><ref id="B15"><mixed-citation xmlns:xlink="http://www.w3.org/1999/xlink" xlink:type="simple"><person-group><name name-style="western"><surname>Bordoni</surname><given-names>A</given-names></name></person-group> (<year>2007</year>)<article-title> Xantholinini (Coleoptera staphylinidae). Supplement to the catalogue Palaearctic coleoptera, volume 2.</article-title><source>Bollettino della Societa Entomologica Italiana</source><volume>139</volume>:<fpage>67</fpage>-<lpage>78</lpage>.</mixed-citation></ref></ref-list></tp:taxon-treatment>
